# Supplementary material for: Comparative Survival Outcomes of Hyperthermic Intraperitoneal Chemotherapy, Intraperitoneal Chemotherapy and Intravenous Chemotherapy for Primary Advanced Ovarian Cancer: A Network Meta-Analysis
Source: J Clin Med. 2023 Jan 31;12(3):1111. doi: 10.3390/jcm12031111 (PMC9917421; doi:10.3390/jcm12031111)
Supplement: Supplementary file 1 [file jcm-12-01111-s001.zip]

Archive with 1 entries (1 files):
- File S1. Detailed search strategies.pdf
